# Supplementary material for: Microsatellite DNA Analysis Revealed a Drastic Genetic Change of Plasmodium vivax Population in the Republic of Korea During 2002 and 2003
Source: PLoS Negl Trop Dis. 2013 Oct 31;7(10):e2522. doi: 10.1371/journal.pntd.0002522 (PMC3814342; doi:10.1371/journal.pntd.0002522)
Supplement: Table S1 — List of 14 microsatellite DNA loci and genetic diversity of the South Korean P. vivax population. Chr: Chromosome No, A: Number of alleles, H E: Expected heterozygosity, n: Number of isolates, H E values for each locus were calculated using H E = [n/(n−1)] [1−∑P i 2], where P i is the frequency of the ith allele. § Two genes are encoding a hypothetical protein and a merozite surface protein 7. (XLS) [file pntd.0002522.s003.xls]

## Sheet: Sheet1
Table S1. List of 14 microsatellite DNA loci and genetic diversity of the South Korean P. vivax population.
Locus	Chr (ID)		Core repeat sequence in the	Type of region	A	HE
			Salvador-I strain
MS1	3 (CM000444)		(GAA)11	Repeat region	5	0.61
MS2	6 (CM000447)		(TAAA)2TATA(TAAA)6TATA(TAAA)19	Repeat region	12	0.57
MS3	4 (CM000445)		(GAA)11	Gene encoding a hypothetical protein	3	0.11
MS4	6 (CM000447)		(AGT)18	Gene encoding a hypothetical protein	5	0.51
MS5	6 (CM000447)		CCTCTT(CCT)11	Gene encoding a hypothetical protein	6	0.57
MS6	11 (CM000452)		(TCC)2(TCT)3(CCT)2(TCC)2GCTTCT(TCC)10	Repeat region	5	0.64
MS7	12 (CM000453)		(GAA)9	Between two genes§	9	0.66
MS8	12 (CM000453)		(CAG)2(CAA)11	Gene encoding a 3'-5' exonuclease domain-containing protein	4	0.12
MS9	8 (CM000449)		(GGA)18	Gene encoding a hypothetical protein	4	0.58
MS10	13 (CM000454)		(GGA)2AGA(GGA)9AGA(GGA)4AGAGGAA(GAG)3G(AAGAGG)2 (AAAAGG)4AGG(AAG)11(AGG)3(AAG)2AGGAAG(AGG)2ACGAAATAGAATCCA(CTG)2AAGAAAAA(GAG)2GAAAAAA	Gene encoding a hypothetical protein	2	0.1
MS12	5 (CM000446)		(TTC)10(TGC)4	Repeat region	3	0.12
MS15	5 (CM000446)		(TCT)10	Gene encoding a CW-type zinc finger domain-containing protein	5	0.56
MS16	9 (CM000450)		(ACA)9GCA(ACA)3GCA(ACA)7GCA(ACA)3GCAATC(ACA)2 ACC(ACA)4ACC(ACA)3GCAATC(ACA)13	Gene encoding a hypothetical protein	6	0.64
MS20	10 (CM000451)		(GAA)11GAG(GAA)13(CAA)4GAA(CAA)5	Gene encoding a tryptophan-rich antigen	1	0
Average					4.25	0.413571
Chr: Chromosome No, A: Number of alleles, HE: Expected heterozygosity, n: Number of isolates, HE values for each locus were calculated using HE = [n/(n - 1)] [1 -∑Pi2], where Pi is the frequency of the ith allele. § Two genes are encoding a hypothetical protein and a merozite surface protein 7.
