# Supplementary material for: Microsatellite DNA Analysis Revealed a Drastic Genetic Change of Plasmodium vivax Population in the Republic of Korea During 2002 and 2003
Source: PLoS Negl Trop Dis. 2013 Oct 31;7(10):e2522. doi: 10.1371/journal.pntd.0002522 (PMC3814342; doi:10.1371/journal.pntd.0002522)
Supplement: Table S2 — Allelic composition of each haplotype of the South Korean P. vivax population. Each number represents type of alleles in each locus. (XLS) [file pntd.0002522.s004.xls]

## Sheet: Sheet1
Table S2. Allelic composition of each haplotype of the South Korean P. vivax population.
Haplotype	Locus
	MS1	MS2	MS3	MS4	MS5	MS6	MS7	MS8	MS9	MS10	MS12	MS15	MS16	MS20
H01	1	1	3	4	3	3	6	2	3	1	1	2	4	1
H02	1	2	3	1	3	3	6	1	3	1	2	2	4	1
H03	1	3	1	5	1	5	7	1	1	1	1	1	1	1
H04	1	3	3	4	3	3	9	1	4	1	2	2	4	1
H05	1	3	3	5	6	5	7	1	1	1	2	1	1	1
H06	1	6	1	5	6	5	6	1	1	1	2	1	1	1
H07	1	6	3	4	3	3	6	1	3	1	2	2	4	1
H08	1	6	3	4	3	3	6	1	3	1	2	2	6	1
H09	1	9	1	5	1	5	7	1	1	1	2	1	1	1
H10	1	9	3	5	6	5	7	1	1	1	2	1	1	1
H11	2	6	3	5	5	4	4	3	1	1	3	2	5	1
H12	2	11	3	5	5	2	7	3	1	2	3	3	5	1
H13	2	12	3	5	4	4	3	1	1	2	2	3	6	1
H14	2	12	3	5	5	2	4	3	1	2	3	3	5	1
H15	2	12	3	5	5	2	4	4	1	2	3	3	5	1
H16	2	13	3	5	5	2	4	3	1	2	3	3	1	1
H17	3	2	3	5	1	5	7	1	1	1	2	1	1	1
H18	3	6	3	3	2	1	6	1	1	1	2	4	2	1
H19	3	6	3	3	2	4	2	1	1	1	2	2	6	1
H20	3	6	3	4	4	4	7	1	1	1	2	2	2	1
H21	3	6	3	5	4	4	5	1	1	1	2	2	1	1
H22	3	6	3	5	6	3	7	1	1	1	2	2	4	1
H23	3	6	3	5	6	5	3	1	1	1	2	1	1	1
H24	3	8	2	3	2	1	4	1	2	1	2	4	2	1
H25	3	8	2	3	2	1	7	1	2	1	2	4	2	1
H26	3	8	3	3	2	1	7	1	2	1	2	5	6	1
H27	3	9	3	2	1	5	7	1	1	1	2	1	1	1
H28	3	9	3	3	2	1	4	1	1	1	2	2	4	1
H29	3	9	3	5	1	5	7	1	1	1	2	1	1	1
H30	3	9	3	5	6	3	4	1	1	1	2	1	1	1
H31	3	9	3	5	6	5	1	1	1	1	2	1	1	1
H32	3	9	3	5	6	5	4	1	1	1	2	1	1	1
H33	3	9	3	5	6	5	4	1	1	1	2	1	4	1
H34	3	9	3	5	6	5	6	1	1	1	2	1	1	1
H35	3	9	3	5	6	5	7	1	1	1	2	1	1	1
H36	3	9	3	5	6	5	7	1	1	1	2	2	4	1
H37	3	10	3	4	3	3	6	1	3	1	2	2	1	1
H38	3	10	3	5	6	5	7	1	1	1	2	1	1	1
H39	4	4	3	4	3	3	6	1	3	1	2	2	4	1
H40	4	6	3	4	3	3	3	1	3	1	2	2	4	1
H41	4	6	3	4	3	3	6	1	1	1	2	2	4	1
H42	4	6	3	4	3	3	6	1	3	1	2	2	3	1
H43	4	6	3	4	3	3	6	1	3	1	2	2	4	1
H44	4	6	3	4	3	3	6	1	3	1	2	2	6	1
H45	4	6	3	4	3	3	6	1	3	1	2	3	4	1
H46	4	6	3	4	3	3	6	1	4	1	2	2	4	1
H47	4	6	3	4	3	3	7	1	3	1	2	1	4	1
H48	4	6	3	4	3	3	7	1	3	1	2	2	4	1
H49	4	6	3	4	3	3	7	1	3	1	2	2	6	1
H50	4	6	3	4	3	3	8	1	3	1	2	2	4	1
H51	4	6	3	4	3	5	6	1	1	1	2	2	4	1
H52	4	6	3	4	3	5	7	1	1	1	2	1	1	1
H53	4	6	3	4	3	5	7	1	3	1	2	2	1	1
H54	4	6	3	4	4	4	2	1	1	1	2	2	2	1
H55	4	6	3	5	4	3	5	1	1	1	2	2	4	1
H56	4	6	3	5	4	4	2	1	3	1	2	2	6	1
H57	4	7	3	4	3	3	4	1	1	1	2	2	1	1
H58	4	9	3	5	6	5	7	1	1	1	2	1	1	1
H59	4	9	3	5	6	5	7	1	1	1	2	1	4	1
H60	4	10	3	4	3	5	7	1	1	1	2	2	1	1
H61	5	4	3	5	4	4	7	1	1	1	2	2	6	1
H62	5	5	3	5	4	4	5	1	1	1	2	2	6	1
H63	5	6	3	4	3	3	6	1	3	1	2	2	4	1
H64	5	6	3	4	3	4	6	1	1	1	2	2	6	1
H65	5	6	3	5	4	3	4	2	1	1	3	3	5	1
H66	5	6	3	5	4	4	2	1	1	1	2	2	4	1
H67	5	6	3	5	4	4	2	1	1	2	2	2	6	1
H68	5	6	3	5	4	4	3	1	1	1	2	2	6	1
H69	5	6	3	5	4	4	5	1	1	1	2	2	6	1
H70	5	6	3	5	4	5	7	1	3	2	2	1	1	1
H71	5	8	3	5	2	1	4	1	2	1	2	4	6	1
Each number represents type of alleles in each locus.
